# Supplementary material for: Drosophila to Explore Nucleolar Stress
Source: Int J Mol Sci. 2021 Jun 23;22(13):6759. doi: 10.3390/ijms22136759 (PMC8267670; doi:10.3390/ijms22136759)
Supplement: Supplementary file 1 [file ijms-22-06759-s001.zip]

Archive with 1 entries (1 files):
- ijms-1256142-supplementary.pdf
